# Supplementary material for: A pairwise residue contact area-based mean force potential for discrimination of native protein structure
Source: BMC Bioinformatics. 2010 Jan 9;11:16. doi: 10.1186/1471-2105-11-16 (PMC2821318; doi:10.1186/1471-2105-11-16)
Supplement: Additional file 1 — details of results for proteins in each decoy set. Significance details including Zscore, Pe and scatter plot of energy vs. rmsd for each decoy set are shown in different sheets. [file 1471-2105-11-16-S1.XLS]

## Sheet: Decoy Info
Decoy set	Number of proteins	Average number of decoys per set (~)	Contact area energy
			Rank 1	Z score	Pe
Misfold	23	1	23/23	n/a	n/a
4state_reduced	7	665	7/7	-7	-6.5
fisa	4	500	4/4	-0.8	-2
hg_structal	29	29	28/29	-8.5	-3.4
ig_structal_hires	20	19	20/20	-18.7	-3
ig_structal	61	60	61/61	-31.1	-4.1
lmds	9	450	9/9	-17	-6
semfold	6	11300	6/6	-13.7	-9.3
vhp_mcmd	1	6255	1/1	-14.7	-8.7
DecoysForMMPBSA	12	30	12/12	-5.9	-3.4
HRDecoy	1215	995	1215/1215	-10.4	-6.9
Rosetta_Tsai	30	1862	0/30	-0.2	-1.5

## Sheet: Compairing Methods
Decoy set	Protein	DFIRE	Rosetta	ModPipe Pair	ModPipe Surf	ModPipe Comb	Dope	PC2CA	Force model	CLGP	TE13	LHL	MJ	Surfield
4state_reduced	1ctf	1	1	1	1	1	1	1	1	1	1	1	1	1
	1r69	1	2	1	17	1	1	1	8	1	1	1	1	1
	1sn3	1	1	1	7	1	1	1	23	2	6	1	2	1
	2cro	1	5	1	103	1	1	1	4	2	1	1	1	1
	3icb	4	6	15	33	8	1	1	2	1	-	5	-	1
	4pti	1	1	1	71	1	1	1	13	2	7	1	3	1
	4rxn	1	1	1	18	1	1	667	85	3	16	51	1	1
fisa
	1fc2	254	158	491	1	453	357	1	1	-	-	-	-	1
	1hdd-c	1	90	293	18	135	1	1	1	-	-	-	-	1
	2cro	1	26	11	146	19	1	1	1	-	-	-	-	1
	4icb	1	1	196	2	167	1	1	1	-	-	-	-	1
lmds
	1bba	501	174	501	117	444	501	501	1	436	-	217	-	1
	1fc2	501	291	325	54	222	476	53	1	1	1	1	1	1
	1ctf	1	1	1	1	1	1	1	1	83	14	500	501	1
	1dtk	1	9	4	1	1	1	2	1	1	5	2	13	1
	1igd	1	1	1	3	1	1	1	1	1	2	9	1	1
	1shf-a	1	5	24	18	7	1	1	1	3	1	17	11	1
	2cro	1	2	4	28	12	1	1	1	1	1	1	1	1
	2ovo	1	29	5	8	2	1	1	1	4	1	3	2	1
	4pti	1	4	1	44	1	1	1	1	1	-	9	-	1

## Sheet: Summary of all proteins
Decoy set	PDB id	Rank	Number of folds	Pe	ZScore
vhp_mcmd	1VII	1	6255	-8.74114	-14.6858
fisa	1FC2	1	501	-6.21661	-6.37265
	1HDD-C	1	501	-6.21661	-4.81351
	2CRO	1	501	-6.21661	-3.83137
	4ICB	1	501	-6.21661	-2.02266
semfold	1CTF	1	11402	-9.34154	-24.9915
	1EH2	1	11440	-9.34487	-22.4347
	1NKL_R	1	11662	-9.36409	-3.56753
	1KHM	1	10540	-9.26293	-15.7642
	1PGB	1	11282	-9.33096	-10.9001
	1E68	1	11361	-9.33794	-15.6361
4state_reduced	1CTF	1	630	-6.44572	-8.46904
	1R69	1	676	-6.51619	-6.65839
	1SN3	1	660	-6.49224	-6.45761
	2CRO	1	673	-6.51175	-7.6107
	3ICB	1	654	-6.48311	-8.27167
	4PTI	1	676	-6.51619	-5.73979
	4RXN	1	676	-6.51619	-5.77687
lmds	1BBA	1	501	-6.21661	-27.6032
	1CTF	1	496	-6.20658	-26.7233
	1DTK	1	216	-5.37528	-10.1999
	1IGD	1	501	-6.21661	-12.3312
	1FC2	1	501	-6.21661	-19.1823
	1SHF-A	1	437	-6.07993	-10.9515
	2CRO	1	501	-6.21661	-20.9167
	2OVO	1	348	-5.8522	-13.7403
	4PTI	1	344	-5.84064	-11.2394
DecoysForMMPBSA	1GAB	1	31	-3.43399	-6.17722
	1LEB	1	31	-3.43399	-1.80341
	1POU	1	31	-3.43399	-4.56553
	1QYP	1	31	-3.43399	-4.40005
	1SRO	1	31	-3.43399	-2.68592
	1UTG	1	31	-3.43399	-11.5943
	1UXD	1	31	-3.43399	-6.26659
	1VIF	1	31	-3.43399	-5.27839
	2CDX	1	31	-3.43399	-6.53458
	2PTL	1	31	-3.43399	-4.46974
	5ICB	1	31	-3.43399	-9.72978
	5ZNF	1	31	-3.43399	-7.21399
ig_structal_hires	1DVF	1	20	-2.99573	-15.8884
	1FGV	1	20	-2.99573	-20.0371
	1FLR	1	20	-2.99573	-19.4024
	1FVC	1	20	-2.99573	-22.0474
	1GAF	1	20	-2.99573	-15.3651
	1HIL	1	20	-2.99573	-14.5257
	1IND	1	20	-2.99573	-22.8043
	1KEM	1	20	-2.99573	-22.3224
	1MFA	1	20	-2.99573	-12.5986
	1MLB	1	20	-2.99573	-17.849
	1NBV	1	20	-2.99573	-18.9889
	1OPG	1	20	-2.99573	-19.6879
	1VFA	1	20	-2.99573	-12.4693
	1VGE	1	20	-2.99573	-22.1949
	2CGR	1	20	-2.99573	-19.897
	2FB4	1	20	-2.99573	-20.5295
	2FBJ	1	20	-2.99573	-21.56
	6FAB	1	20	-2.99573	-17.3136
	7FAB	1	20	-2.99573	-21.0623
	8FAB	1	20	-2.99573	-17.9698
hg_structal	1ASH	1	30	-3.4012	-14.1977
	1BAB-B	1	30	-3.4012	-19.8846
	1COL-A	1	30	-3.4012	-11.0763
	1CPC-A	1	30	-3.4012	-23.5272
	1ECD	1	30	-3.4012	-23.1288
	1EMY	1	30	-3.4012	-12.9213
	1FLP	1	30	-3.4012	-19.6162
	2GDM	1	30	-3.4012	-15.2962
	1HBG	1	30	-3.4012	-1.66113
	1HBH-A	1	30	-3.4012	-16.3253
	1HBH-B	1	30	-3.4012	-19.9436
	1HDA-A	1	30	-3.4012	-22.4511
	1HDA-B	1	30	-3.4012	-1.17327
	1HLB	1	30	-3.4012	-0.587183
	1HLM	1	30	-3.4012	-0.520261
	1HSY	1	30	-3.4012	-0.649572
	1ITH-A	1	30	-3.4012	-0.33253
	1LHT	1	30	-3.4012	-0.697938
	1MBA	1	30	-3.4012	-0.486516
	1MBS	1	30	-3.4012	-0.988791
	1MYG-A	1	30	-3.4012	-0.604091
	1MYJ-A	1	30	-3.4012	-0.592255
	1MYT	1	30	-3.4012	-0.488754
	2DHB-A	1	30	-3.4012	-0.698582
	2DHB-B	1	30	-3.4012	-17.6613
	2LHB	1	30	-3.4012	-0.291497
	2PGH-A	1	30	-3.4012	-15.6125
	2PGH-B	1	30	-3.4012	-2.04081
	4SDH-A	1	30	-3.4012	-3.10705
ig_structal	1ACY	1	61	-4.11087	-25.5493
	1BAF	1	61	-4.11087	-33.5434
	1BBD	1	61	-4.11087	-35.9765
	1BBJ	1	61	-4.11087	-31.4374
	1DBB	1	61	-4.11087	-29.2192
	1DFB	1	61	-4.11087	-31.707
	1DVF	1	61	-4.11087	-27.2553
	1EAP	1	61	-4.11087	-28.3026
	1FAI	1	61	-4.11087	-30.187
	1FBI	1	61	-4.11087	-34.7021
	1FGV	1	61	-4.11087	-29.8778
	1FIG	1	61	-4.11087	-30.4812
	1FLR	1	61	-4.11087	-27.7239
	1FOR	1	61	-4.11087	-28.9975
	1FPT	1	61	-4.11087	-27.8826
	1FRG	1	61	-4.11087	-28.8754
	1FVC	1	61	-4.11087	-25.2053
	1FVD	1	61	-4.11087	-28.2413
	1GAF	1	61	-4.11087	-33.128
	1GGI	1	61	-4.11087	-38.0255
	1GIG	1	61	-4.11087	-32.0707
	1HIL	1	61	-4.11087	-28.4115
	1HKL	1	61	-4.11087	-36.0318
	1IAI	1	61	-4.11087	-29.1222
	1IBG	1	61	-4.11087	-30.6965
	1IGC	1	61	-4.11087	-28.9009
	1IGF	1	61	-4.11087	-34.4496
	1IGI	1	61	-4.11087	-28.4572
	1IGM	1	61	-4.11087	-33.6196
	1IKF	1	61	-4.11087	-29.7116
	1IND	1	61	-4.11087	-34.5505
	1JEL	1	61	-4.11087	-32.8881
	1JHL	1	61	-4.11087	-26.5032
	1KEM	1	61	-4.11087	-37.0428
	1MAM	1	61	-4.11087	-33.016
	1MCP	1	61	-4.11087	-26.6813
	1MFA	1	61	-4.11087	-18.3685
	1MLB	1	61	-4.11087	-34.9128
	1MRD	1	61	-4.11087	-29.7953
	1NBV	1	61	-4.11087	-35.7875
	1NCB	1	61	-4.11087	-26.2321
	1NGQ	1	61	-4.11087	-32.4558
	1NMB	1	61	-4.11087	-28.2125
	1NSN	1	61	-4.11087	-37.0937
	1OPG	1	61	-4.11087	-26.1633
	1PLG	1	61	-4.11087	-31.7051
	1RMF	1	61	-4.11087	-33.0898
	1TET	1	61	-4.11087	-28.7986
	1UCB	1	61	-4.11087	-38.9321
	1VFA	1	61	-4.11087	-26.2407
	1VGE	1	61	-4.11087	-27.2194
	1YUH	1	61	-4.11087	-29.5767
	2CGR	1	61	-4.11087	-29.4549
	2FB4	1	61	-4.11087	-35.2842
	2FBJ	1	61	-4.11087	-35.4582
	2GFB	1	61	-4.11087	-27.2952
	3HFL	1	61	-4.11087	-35.4939
	3HFM	1	61	-4.11087	-43.0509
	6FAB	1	61	-4.11087	-32.0889
	7FAB	1	61	-4.11087	-32.3794
	8FAB	1	61	-4.11087	-30.6989
Rosetta_Tsai	PDB id	Rank	Decoys No.	Pe	ZScore
	1a32	670	1611	-0.877333	-0.206479
	1aa3	16	1866	-4.75896	-2.34456
	1afi	549	1825	-1.20124	-0.506071
	1ail	1806	1808	-0.00110681	2.6459
	1am3	1104	1899	-0.542387	0.208326
	1bq9	679	1826	-0.989262	-0.328933
	1bw6	247	1901	-2.04075	-1.11931
	1cc5	303	1893	-1.83219	-0.984501
	1cei	480	1898	-1.37477	-0.645849
	1dol	1053	1872	-0.575364	0.154302
	1gab	14	1899	-4.91003	-2.569
	1hyp	658	1894	-1.05724	-0.380165
	1lfb	1364	1894	-0.328269	0.573008
	1msi	481	1895	-1.37111	-0.62706
	1mzm	1440	1935	-0.295464	0.671056
	1nkl	1851	1899	-0.0256014	1.84044
	1nre	1708	1894	-0.103368	1.23337
	1pou	1894	1899	-0.00263644	2.75928
	1ptq	559	1886	-1.21606	-0.49113
	1res	187	1724	-2.22129	-1.20077
	1sro	16	1882	-4.7675	-2.47765
	1tif	1819	1850	-0.0168987	2.11198
	1utg	1590	1898	-0.177067	0.974666
	1uxd	456	1897	-1.42554	-0.716778
	1vcc	477	1858	-1.35974	-0.644359
	1vif	1236	1897	-0.428393	0.393125
	2ezh	752	1894	-0.92371	-0.300721
	2fow	7	1835	-5.56889	-2.91145
	2fxb	768	1801	-0.852308	-0.172935
	2ptl	137	1836	-2.59536	-1.45197
latice_ssfit	1beo	1	1998	-7.5999	-21.7116
	1beo	3	1998	-6.50129	-2.4556
	1ctf	1247	2010	-0.477394	0.211186
	1ctf	2010	2010	0	19.1032
	1dkt-A	1	1156	-7.05272	-19.9955
	1fca	1	2001	-7.6014	-20.1311
	1nkl	39	554	-2.6536	-1.30556
	1pgb	1	218	-5.3845	-12.0635
	1trl-A	76	234	-1.12459	-0.451877
	4icb	1	790	-6.67203	-18.5851
HRDecoy	101m_	1	824	-6.71417	-15.7528
HRDecoy	11baA	1	824	-6.71417	-10.3623
	121p_	1	792	-6.67456	-9.69596
	132l_	1	1014	-6.92166	-9.56616
	153l_	1	973	-6.88038	-12.4022
	155c_	1	1089	-6.99302	-12.0003
	1a02F	1	1601	-7.37838	-10.7877
	1a03A	1	987	-6.89467	-13.9876
	1a07A	1	846	-6.74052	-8.1964
	1a0aA	1	1325	-7.18917	-12.928
	1a0k_	1	871	-6.76964	-9.77766
	1a0nB	1	868	-6.76619	-6.57409
	1a0oA	1	930	-6.83518	-10.683
	1a0oB	1	831	-6.72263	-9.88745
	1a10I	1	916	-6.82002	-7.41833
	1a14H	1	878	-6.77765	-6.06488
	1a14L	1	828	-6.71901	-6.04417
	1a15A	1	950	-6.85646	-8.82348
	1a19A	1	987	-6.89467	-8.88187
	1a1w_	1	1152	-7.04925	-15.4402
	1a1x_	1	787	-6.66823	-7.86221
	1a23_	1	883	-6.78333	-13.0407
	1a25A	1	975	-6.88244	-5.77953
	1a29_	1	994	-6.90174	-15.6069
	1a2aA	1	1091	-6.99485	-11.4496
	1a2b_	1	890	-6.79122	-12.8378
	1a2kA	1	898	-6.80017	-8.85988
	1a2kC	1	902	-6.80461	-9.89342
	1a2pA	1	935	-6.84055	-6.8614
	1a2s_	1	1062	-6.96791	-12.912
	1a30A	1	831	-6.72263	-7.73667
	1a33_	1	903	-6.80572	-7.47794
	1a3aA	1	1050	-6.95655	-9.90135
	1a3k_	1	847	-6.7417	-6.36105
	1a3yA	1	868	-6.76619	-9.55076
	1a3z_	1	879	-6.77878	-6.98416
	1a43_	1	1308	-7.17625	-11.5908
	1a44_	1	895	-6.79682	-8.52314
	1a45_	1	781	-6.66058	-5.02319
	1a4aA	1	986	-6.89366	-8.48029
	1a4pA	1	1065	-6.97073	-15.0229
	1a4yB	1	903	-6.80572	-7.73197
	1a57_	1	830	-6.72143	-6.53104
	1a5kA	1	1159	-7.05531	-14.2665
	1a67_	1	868	-6.76619	-10.6398
	1a68_	1	961	-6.86797	-7.16589
	1a6f_	1	914	-6.81783	-8.07249
	1a6jA	1	1121	-7.02198	-12.4921
	1a6l_	1	1019	-6.92658	-11.8434
	1a6s_	1	1027	-6.9344	-12.651
	1a6x_	1	810	-6.69703	-10.9791
	1a6yA	1	907	-6.81014	-8.70075
	1a70_	1	1033	-6.94022	-9.5116
	1a75A	1	1179	-7.07242	-12.8395
	1a78A	1	809	-6.6958	-7.75207
	1a7d_	1	757	-6.62936	-11.689
	1a7gE	1	827	-6.7178	-10.6321
	1a7i_	1	851	-6.74641	-8.22766
	1a7vA	1	719	-6.57786	-16.1954
	1a7w_	1	1345	-7.20415	-10.8064
	1a7xA	1	917	-6.82111	-5.80006
	1a85A	1	992	-6.89972	-8.88954
	1a8mA	1	848	-6.74288	-8.0607
	1a92A	1	1601	-7.37838	-9.78697
	1a9nA	1	924	-6.82871	-6.4349
	1a9nB	1	972	-6.87936	-8.71021
	1a9v_	1	842	-6.73578	-10.7415
	1aa1S	1	750	-6.62007	-10.8912
	1aa2_	1	1076	-6.98101	-12.2782
	1aa3_	1	990	-6.8977	-9.38256
	1aac_	1	871	-6.76964	-5.2023
	1aarA	1	997	-6.90475	-7.37419
	1aazA	1	1001	-6.90875	-6.55944
	1ab1_	1	1601	-7.37838	-8.77888
	1ab9B	1	887	-6.78784	-10.9862
	1ab9C	1	955	-6.86171	-10.7728
	1abtA	1	786	-6.66696	-6.17914
	1abv_	1	1227	-7.11233	-17.4004
	1ac0_	1	829	-6.72022	-7.26495
	1ac6A	1	859	-6.75577	-5.74881
	1aca_	1	1036	-6.94312	-10.8664
	1acbI	1	1003	-6.91075	-7.03343
	1acp_	1	939	-6.84482	-13.6675
	1acx_	1	780	-6.65929	-10.9782
	1adr_	1	957	-6.8638	-10.6767
	1adz_	1	958	-6.86485	-6.07333
	1ae2_	1	822	-6.71174	-7.99505
	1aew_	1	885	-6.78559	-17.1151
	1aey_	1	887	-6.78784	-5.22184
	1af8_	1	1060	-6.96602	-13.6017
	1afa1	1	880	-6.77992	-11.4285
	1afcA	1	901	-6.80351	-6.91566
	1afh_	1	950	-6.85646	-15.4609
	1afi_	1	981	-6.88857	-8.97285
	1afp_	1	846	-6.74052	-5.69045
	1afvA	1	1049	-6.95559	-15.9212
	1ag2_	1	1184	-7.07665	-11.4576
	1ag4_	1	822	-6.71174	-9.62463
	1ag6_	1	858	-6.7546	-6.94698
	1ag9A	1	856	-6.75227	-8.80833
	1agg_	1	1598	-7.37651	-7.06193
	1agrE	1	1017	-6.92461	-12.9756
	1agy_	1	968	-6.87523	-9.73895
HRDecoy	1ah1_	1	815	-6.70319	-9.39225
	1ahdP	1	1108	-7.01031	-9.67329
	1ahjA	1	1040	-6.94698	-14.9752
	1ahl_	1	880	-6.77992	-6.88729
	1aho_	1	1388	-7.23562	-7.07748
	1ahq_	1	953	-6.85961	-9.46059
	1ahsA	1	990	-6.8977	-8.8833
	1ai9A	1	945	-6.85118	-8.56701
	1aihA	1	1101	-7.00397	-14.9034
	1ail_	1	1591	-7.37212	-13.9495
	1aisB	1	1071	-6.97635	-16.6261
	1aiu_	1	926	-6.83087	-11.0333
	1aiw_	1	1164	-7.05962	-6.10411
	1aj5A	1	1136	-7.03527	-14.5436
	1ajw_	1	807	-6.69332	-8.51621
	1ak6_	1	982	-6.88959	-9.96017
	1ak8_	1	1403	-7.24637	-12.5193
	1akhA	1	1222	-7.10824	-10.5777
	1akjD	1	856	-6.75227	-7.97736
	1akq_	1	972	-6.87936	-9.53933
	1al01	1	1094	-6.9976	-16.9039
	1al0G	1	879	-6.77878	-10.5899
	1allA	1	1026	-6.93342	-18.2757
	1aly_	1	801	-6.68586	-7.60566
	1am4A	1	734	-6.59851	-16.071
	1am9A	1	1313	-7.18007	-15.3809
	1ame_	1	830	-6.72143	-8.52266
	1amx_	1	873	-6.77194	-7.15205
	1an3A	1	867	-6.76504	-14.1807
	1an7A	1	950	-6.85646	-6.87107
	1anu_	1	841	-6.73459	-7.3107
	1ao3A	1	908	-6.81124	-11.9072
	1ao8_	1	841	-6.73459	-11.7502
	1aocA	1	883	-6.78333	-9.27541
	1aoiB	1	1169	-7.0639	-10.6248
	1aonO	1	786	-6.66696	-9.5095
	1ap0_	1	957	-6.8638	-10.8132
	1apj_	1	921	-6.82546	-8.2121
	1apk_	1	825	-6.71538	-11.6467
	1aplD	1	1056	-6.96224	-9.54352
	1apo_	1	1591	-7.37212	-7.0472
	1aps_	1	809	-6.6958	-8.07858
	1apyA	1	945	-6.85118	-14.1438
	1apyB	1	929	-6.83411	-12.0904
	1aq3A	1	896	-6.79794	-11.46
	1aq5A	1	1601	-7.37838	-14.2989
	1aqa_	1	999	-6.90675	-7.98514
	1aqb_	1	831	-6.72263	-9.50293
	1aqe_	1	944	-6.85013	-10.5334
	1aqt_	1	863	-6.76041	-11.3772
	1ark_	1	811	-6.69827	-9.21905
	1aroL	1	871	-6.76964	-9.34649
	1arqA	1	1128	-7.0282	-10.1864
	1ash_	1	768	-6.64379	-14.5886
	1ass_	1	938	-6.84375	-10.545
	1ast_	1	892	-6.79347	-9.92859
	1ata_	1	1590	-7.37149	-9.87615
	1atlA	1	860	-6.75693	-11.7135
	1au1A	1	826	-6.71659	-12.3641
	1aueA	1	649	-6.47543	-11.5323
	1auiB	1	1268	-7.1452	-11.5958
	1auyA	1	1006	-6.91374	-11.582
	1auz_	1	842	-6.73578	-10.7654
	1av5A	1	902	-6.80461	-10.8526
	1avaC	1	881	-6.78106	-6.99421
	1avdA	1	898	-6.80017	-9.22799
	1avoB	1	862	-6.75926	-17.3448
	1aw7A	1	878	-6.77765	-9.85931
	1aw8B	1	1056	-6.96224	-9.2588
	1awcA	1	1079	-6.98379	-10.2209
	1awcB	1	1239	-7.12206	-9.72813
	1awe_	1	917	-6.82111	-8.11226
	1awiA	1	964	-6.87109	-9.61127
	1awlA	1	957	-6.8638	-13.7124
	1ax3_	1	887	-6.78784	-8.5488
	1axj_	1	1011	-6.9187	-6.58825
	1ay2_	1	947	-6.8533	-13.1888
	1ay7A	1	946	-6.85224	-7.73628
	1ay9A	1	837	-6.72982	-9.21378
	1ayaA	1	1026	-6.93342	-8.76805
	1ayfA	1	980	-6.88755	-9.23724
	1ayi_	1	1050	-6.95655	-13.3782
	1ayj_	1	1528	-7.33171	-6.66817
	1azpA	1	925	-6.82979	-7.22156
	1azsA	1	883	-6.78333	-13.8546
	1azvA	1	819	-6.70808	-8.11111
	1azzC	1	830	-6.72143	-9.24732
	1b00A	1	880	-6.77992	-9.95241
	1b01A	1	956	-6.86276	-13.2693
	1b07A	1	929	-6.83411	-3.85487
	1b0b_	1	874	-6.77308	-15.9224
	1b0o_	1	883	-6.78333	-9.02422
	1b0xA	1	1084	-6.98841	-15.0521
	1b0yA	1	986	-6.89366	-8.84511
	1b11A	1	830	-6.72143	-8.37254
	1b1a_	1	912	-6.81564	-10.0261
	1b1bA	1	999	-6.90675	-12.5801
	1b1cA	1	895	-6.79682	-11.4397
	1b1gA	1	1168	-7.06305	-13.4465
	1b1uA	1	1065	-6.97073	-12.2019
HRDecoy	1b22A	1	1117	-7.0184	-15.3703
	1b2iA	1	830	-6.72143	-7.17999
	1b2mA	1	864	-6.76157	-8.94308
	1b2pA	1	768	-6.64379	-9.11801
	1b2tA	1	993	-6.90073	-10.5521
	1b2vA	1	901	-6.80351	-12.1835
	1b33N	1	1455	-7.28276	-7.9621
	1b34A	1	831	-6.72263	-6.89097
	1b34B	1	809	-6.6958	-6.1728
	1b3aA	1	901	-6.80351	-9.75715
	1b44D	1	961	-6.86797	-8.62544
	1b4bA	1	930	-6.83518	-8.57244
	1b4fA	1	1102	-7.00488	-12.7584
	1b4qA	1	855	-6.7511	-10.9605
	1b4sA	1	1087	-6.99118	-12.5088
	1b4uA	1	1028	-6.93537	-12.9365
	1b5fB	1	982	-6.88959	-8.72671
	1b64_	1	935	-6.84055	-10.1537
	1b66A	1	1013	-6.92067	-11.725
	1b6bA	1	880	-6.77992	-11.2985
	1b6e_	1	884	-6.78446	-8.69375
	1b6fA	1	872	-6.77079	-11.8802
	1b6q_	1	1601	-7.37838	-15.2122
	1b72B	1	1320	-7.18539	-12.3293
	1b75A	1	1078	-6.98286	-7.82936
	1b78A	1	992	-6.89972	-10.1387
	1b87A	1	847	-6.7417	-9.47316
	1b8dA	1	1100	-7.00307	-19.7796
	1b8qA	1	853	-6.74876	-12.857
	1b8wA	1	1590	-7.37149	-5.39992
	1b93A	1	807	-6.69332	-12.2741
	1b9gA	1	1013	-6.92067	-8.78089
	1b9lA	1	856	-6.75227	-10.6565
	1b9wA	1	744	-6.61204	-8.01783
	1ba5_	1	1013	-6.92067	-9.5825
	1bak_	1	906	-6.80904	-10.6553
	1bal_	1	850	-6.74524	-11.1773
	1bam_	1	724	-6.58479	-5.57955
	1baq_	1	977	-6.88449	-12.0316
	1bb9_	1	1003	-6.91075	-7.94253
	1bbhA	1	1001	-6.90875	-17.0018
	1bbi_	1	520	-6.25383	-9.50479
	1bbn_	1	1096	-6.99942	-16.2801
	1bbpA	1	872	-6.77079	-8.55557
	1bbrE	1	938	-6.84375	-9.85101
	1bbrH	1	950	-6.85646	-11.4085
	1bby_	1	1108	-7.01031	-9.39745
	1bc4_	1	919	-6.82329	-9.23642
	1bc6_	1	919	-6.82329	-8.37702
	1bc9_	1	1069	-6.97448	-18.6082
	1bccF	1	913	-6.81674	-12.1496
	1bccH	1	1009	-6.91672	-17.8243
	1bcfA	1	905	-6.80793	-15.8652
	1bci_	1	862	-6.75926	-6.73252
	1bcpB	1	917	-6.82111	-10.138
	1bcpD	1	958	-6.86485	-9.34932
	1bcpF	1	980	-6.88755	-8.91451
	1bcx_	1	829	-6.72022	-7.05849
	1bd7A	1	800	-6.68461	-7.12523
	1bdc_	1	1024	-6.93147	-13.7051
	1bds_	1	1354	-7.21082	-4.79776
	1bdyA	1	875	-6.77422	-8.37579
	1be9A	1	875	-6.77422	-7.22378
	1befA	1	847	-6.7417	-9.77872
	1beg_	1	1046	-6.95273	-18.1522
	1bf0_	1	1214	-7.10168	-5.71832
	1bfi_	1	941	-6.84694	-10.7001
	1bfs_	1	827	-6.7178	-6.95827
	1bg8A	1	1138	-7.03703	-11.3096
	1bgf_	1	968	-6.87523	-16.6678
	1bh8A	1	1591	-7.37212	-10.4899
	1bho1	1	894	-6.79571	-9.86874
	1bhp_	1	1601	-7.37838	-8.36986
	1bhu_	1	859	-6.75577	-6.48547
	1bi6H	1	1555	-7.34923	-7.32388
	1bik_	1	961	-6.86797	-8.45776
	1binA	1	1038	-6.94505	-20.5165
	1bj1V	1	896	-6.79794	-9.23517
	1bj3A	1	959	-6.86589	-8.92044
	1bj7_	1	819	-6.70808	-8.17219
	1bj8_	1	821	-6.71052	-8.48439
	1bjfA	1	1057	-6.96319	-14.5418
	1bjpA	1	1495	-7.30988	-10.3199
	1bjx_	1	950	-6.85646	-13.632
	1bk7A	1	846	-6.74052	-10.6118
	1bl0A	1	1095	-6.99851	-13.8103
	1ble_	1	848	-6.74288	-12.4657
	1blu_	1	1017	-6.92461	-10.7349
	1bm7A	1	863	-6.76041	-8.25232
	1bm8_	1	930	-6.83518	-7.89287
	1bm9A	1	1028	-6.93537	-13.6173
	1bmp_	1	904	-6.80683	-9.41107
	1bmqA	1	818	-6.70686	-12.3045
	1bmqB	1	934	-6.83948	-10.7639
	1bmv1	1	849	-6.74406	-11.431
	1bmw_	1	796	-6.6796	-7.52371
	1bno_	1	1183	-7.07581	-14.2504
	1bo0_	1	881	-6.78106	-7.39323
	1bo4A	1	873	-6.77194	-10.7976
	1bo9A	1	1067	-6.97261	-12.8324
HRDecoy	1boeA	1	1598	-7.37651	-6.82521
	1bor_	1	813	-6.70073	-9.30842
	1bosA	1	858	-6.7546	-6.00133
	1bozA	1	853	-6.74876	-9.01399
	1bpr_	1	821	-6.71052	-9.76945
	1bpv_	1	821	-6.71052	-8.80277
	1bq0_	1	1432	-7.26683	-12.1372
	1bqpA	1	838	-6.73102	-11.8968
	1bqqT	1	910	-6.81344	-8.89427
	1bqz_	1	1392	-7.2385	-11.8758
	1br0A	1	1003	-6.91075	-12.2458
	1brz_	1	966	-6.87316	-7.84539
	1bs4A	1	961	-6.86797	-10.7476
	1btn_	1	905	-6.80793	-7.92103
	1buiC	1	916	-6.82002	-7.78897
	1bunB	1	947	-6.8533	-6.4755
	1buoA	1	1146	-7.04403	-15.0718
	1buqA	1	908	-6.81124	-13.2419
	1bvh_	1	902	-6.80461	-14.5561
	1bvnT	1	1118	-7.0193	-7.43743
	1bvoA	1	857	-6.75344	-7.54496
	1bvyF	1	1032	-6.93925	-10.3409
	1bw3_	1	914	-6.81783	-11.722
	1bw5_	1	1229	-7.11396	-13.4903
	1bw6A	1	1436	-7.26962	-12.5016
	1bx7_	1	1601	-7.37838	-6.92511
	1bxdA	1	839	-6.73221	-14.042
	1bxiB	1	1047	-6.95368	-8.85116
	1bxyA	1	1452	-7.2807	-7.05321
	1byfA	1	885	-6.78559	-7.62405
	1bylA	1	944	-6.85013	-11.3734
	1bynA	1	933	-6.83841	-3.87649
	1byrA	1	889	-6.7901	-9.38828
	1bywA	1	1082	-6.98657	-6.94019
	1bzoA	1	832	-6.72383	-7.65398
	1c01A	1	793	-6.67582	-5.91928
	1c02A	1	938	-6.84375	-14.5813
	1c04D	1	824	-6.71417	-8.38446
	1c05A	1	989	-6.89669	-13.5303
	1c0fS	1	1021	-6.92854	-6.06212
	1c15A	1	921	-6.82546	-18.5867
	1c1fA	1	816	-6.70441	-5.52454
	1c1yB	1	952	-6.85857	-6.25452
	1c39A	1	869	-6.76734	-8.09125
	1c3kA	1	820	-6.7093	-6.42872
	1c3yA	1	1160	-7.05618	-15.2333
	1c4pA	1	899	-6.80128	-10.1836
	1c4rA	1	867	-6.76504	-9.04151
	1c4zD	1	823	-6.71296	-13.9575
	1c52_	1	1031	-6.93828	-9.18176
	1c5a_	1	1406	-7.2485	-7.57642
	1c5eA	1	805	-6.69084	-8.04972
	1c6vX	1	813	-6.70073	-5.49172
	1c75A	1	1220	-7.10661	-11.1352
	1c8nA	1	948	-6.85435	-11.3657
	1c8pA	1	837	-6.72982	-6.90606
	1c9fA	1	906	-6.80904	-9.92412
	1c9sA	1	802	-6.68711	-6.52604
	1ca4A	1	914	-6.81783	-11.1116
	1ca7A	1	953	-6.85961	-9.10886
	1cauA	1	891	-6.79234	-10.1922
	1cauB	1	903	-6.80572	-11.5035
	1cbkA	1	950	-6.85646	-9.65539
	1cc5_	1	1111	-7.01302	-12.2319
	1cc7A	1	844	-6.73815	-5.604
	1ccd_	1	854	-6.74993	-13.5109
	1ccr_	1	1197	-7.08757	-10.2621
	1cdq_	1	922	-6.82655	-7.0117
	1cdzA	1	843	-6.73697	-9.32493
	1ceuA	1	1601	-7.37838	-9.96741
	1cf7A	1	1180	-7.07327	-11.8189
	1cf7B	1	1108	-7.01031	-11.7325
	1cfaA	1	1395	-7.24065	-13.3648
	1cfe_	1	871	-6.76964	-8.54598
	1cg5B	1	1041	-6.94794	-14.8266
	1cgiI	1	990	-6.8977	-6.69482
	1cgmE	1	847	-6.7417	-15.6453
	1chc_	1	928	-6.83303	-10.9859
	1chd_	1	890	-6.79122	-12.0015
	1chvS	1	1267	-7.14441	-7.06492
	1ci5A	1	821	-6.71052	-7.09214
	1ci6A	1	1601	-7.37838	-10.136
	1ci6B	1	1601	-7.37838	-10.5391
	1cjgA	1	1500	-7.31322	-11.9933
	1ck2A	1	940	-6.84588	-8.34733
	1cl3A	1	936	-6.84162	-13.9352
	1cl7I	1	851	-6.74641	-8.36796
	1clf_	1	893	-6.79459	-8.87024
	1clh_	1	852	-6.74759	-14.3801
	1cm0B	1	971	-6.87833	-10.6641
	1cmaA	1	877	-6.77651	-12.4615
	1cmiA	1	909	-6.81235	-9.99629
	1cmoA	1	765	-6.63988	-10.8827
	1cmzA	1	875	-6.77422	-16.544
	1cnoA	1	1103	-7.00579	-15.1476
	1co4A	1	1123	-7.02376	-8.35708
	1colA	1	737	-6.60259	-16.9655
	1comA	1	887	-6.78784	-11.0518
	1copD	1	1182	-7.07496	-9.72589
	1cozA	1	844	-6.73815	-9.5585
HRDecoy	1cpq_	1	1235	-7.11883	-17.6825
	1cpzA	1	990	-6.8977	-8.35126
	1cqkA	1	903	-6.80572	-7.95263
	1cqqA	1	887	-6.78784	-6.62362
	1cquA	1	1288	-7.16085	-7.53739
	1cqyA	1	890	-6.79122	-7.36051
	1cskA	1	846	-6.74052	-7.19457
	1ctf_	1	1064	-6.96979	-10.0051
	1cto_	1	878	-6.77765	-11.2633
	1cv8_	1	880	-6.77992	-9.16733
	1cvjA	1	982	-6.88959	-9.67584
	1cvwL	1	1548	-7.34472	-7.49275
	1cw0A	1	922	-6.82655	-11.5417
	1cw5A	1	1521	-7.32712	-13.0516
	1cwpA	1	1025	-6.93245	-13.0229
	1cx1A	1	856	-6.75227	-10.3345
	1cxwA	1	866	-6.76388	-5.74786
	1cxxA	1	802	-6.68711	-7.20036
	1cxyA	1	956	-6.86276	-9.11392
	1cxzB	1	1601	-7.37838	-12.8965
	1cyu_	1	730	-6.59304	-7.70374
	1cyw_	1	935	-6.84055	-9.70196
	1cz3A	1	921	-6.82546	-8.64534
	1cz4A	1	805	-6.69084	-12.3144
	1czsA	1	877	-6.77651	-5.86463
	1d02A	1	863	-6.76041	-9.89343
	1d0qA	1	1116	-7.01751	-9.98056
	1d1nA	1	823	-6.71296	-7.4156
	1d1rA	1	932	-6.83733	-10.645
	1d1zA	1	976	-6.88346	-8.27043
	1d2bA	1	896	-6.79794	-8.53119
	1d2oA	1	877	-6.77651	-7.244
	1d2zA	1	945	-6.85118	-13.785
	1d2zB	1	1070	-6.97541	-14.3115
	1d3bA	1	794	-6.67708	-5.44817
	1d3bB	1	904	-6.80683	-6.67798
	1d4uA	1	887	-6.78784	-12.438
	1d6gA	1	1237	-7.12044	-8.44912
	1d7bA	1	858	-6.7546	-9.02106
	1d7gC	1	1434	-7.26822	-12.8913
	1d7gD	1	1243	-7.12528	-11.6859
	1d8bA	1	1154	-7.05099	-12.3185
	1d8jA	1	1149	-7.04665	-11.1348
	1d8zA	1	843	-6.73697	-11.4417
	1d9cA	1	897	-6.79906	-15.4237
	1d9kB	1	815	-6.70319	-5.78074
	1d9nA	1	863	-6.76041	-8.73498
	1daqA	1	834	-6.72623	-10.529
	1dax_	1	853	-6.74876	-9.16658
	1dbwA	1	659	-6.49072	-11.3244
	1dbyA	1	981	-6.88857	-9.64198
	1dc7A	1	987	-6.89467	-12.3193
	1dcfA	1	934	-6.83948	-9.97972
	1dchA	1	839	-6.73221	-10.8473
	1dd2A	1	845	-6.73934	-7.26015
	1ddmA	1	893	-6.79459	-10.9583
	1ddvA	1	866	-6.76388	-7.77588
	1debA	1	1601	-7.37838	-13.4508
	1df7A	1	786	-6.66696	-8.34897
	1dfvA	1	841	-6.73459	-8.48904
	1dfx_	1	789	-6.67077	-7.6049
	1dg4A	1	797	-6.68085	-8.219
	1dgnA	1	804	-6.6896	-16.1456
	1dgqA	1	936	-6.84162	-6.89691
	1dgrX	1	642	-6.46459	-11.0077
	1dgrY	1	933	-6.83841	-14.1072
	1dguA	1	1132	-7.03174	-11.6301
	1dh3A	1	1601	-7.37838	-12.874
	1dhn_	1	999	-6.90675	-8.81454
	1di0A	1	842	-6.73578	-13.2595
	1di2A	1	1066	-6.97167	-10.033
	1diiC	1	1038	-6.94505	-12.02
	1dioB	1	951	-6.85751	-11.3296
	1dioG	1	925	-6.82979	-13.6389
	1dj7B	1	900	-6.80239	-5.87017
	1dk7A	1	927	-6.83195	-10.0203
	1dk8A	1	831	-6.72263	-14.8513
	1dlwA	1	914	-6.81783	-16.5712
	1dlyA	1	943	-6.84907	-16.038
	1dm9A	1	936	-6.84162	-11.7973
	1dmzA	1	863	-6.76041	-8.68083
	1dnyA	1	1214	-7.10168	-11.9013
	1do6A	1	762	-6.63595	-7.43042
	1doaB	1	870	-6.76849	-10.5601
	1doi_	1	1099	-7.00216	-8.78017
	1doqA	1	1075	-6.98008	-10.777
	1dp3A	1	1133	-7.03262	-14.4848
	1dp7P	1	1010	-6.91771	-10.3888
	1dpsA	1	918	-6.8222	-18.0997
	1dqbA	1	800	-6.68461	-13.2228
	1dqcA	1	899	-6.80128	-7.92872
	1dqeA	1	897	-6.79906	-11.6594
	1dqgA	1	770	-6.64639	-4.94865
	1drs_	1	1523	-7.32844	-6.7157
	1dtdB	1	854	-6.74993	-7.58941
	1dtp_	1	922	-6.82655	-11.0251
	1duc_	1	830	-6.72143	-8.83645
	1dud_	1	892	-6.79347	-9.65416
	1dujA	1	796	-6.6796	-13.7733
	1dv0A	1	1455	-7.28276	-9.06293
HRDecoy	1dv5A	1	1031	-6.93828	-11.1318
	1dv8A	1	820	-6.7093	-6.75669
	1dw0A	1	1154	-7.05099	-13.7019
	1dwmA	1	1296	-7.16704	-5.68923
	1dwnA	1	872	-6.77079	-13.672
	1dx8A	1	947	-6.8533	-7.89132
	1dynA	1	840	-6.7334	-6.83847
	1dz1A	1	1159	-7.05531	-9.28502
	1dz3A	1	811	-6.69827	-11.8739
	1dz7A	1	788	-6.6695	-9.6446
	1dzoA	1	954	-6.86066	-9.90612
	1dzrA	1	849	-6.74406	-9.6302
	1e0bA	1	1016	-6.92363	-7.13949
	1e0eA	1	1177	-7.07072	-12.2117
	1e0fI	1	839	-6.73221	-8.7308
	1e0gA	1	929	-6.83411	-6.03607
	1e20A	1	982	-6.88959	-14.3589
	1e29A	1	947	-6.8533	-12.4348
	1e2aA	1	1149	-7.04665	-17.6295
	1e2b_	1	953	-6.85961	-9.98627
	1e53A	1	816	-6.70441	-10.2368
	1e5kA	1	1029	-6.93634	-11.5109
	1e68A	1	955	-6.86171	-12.5376
	1e79H	1	918	-6.8222	-13.4132
	1e79I	1	1601	-7.37838	-10.8933
	1e7kA	1	889	-6.7901	-12.3964
	1e7nA	1	816	-6.70441	-7.04262
	1e87A	1	820	-6.7093	-8.80923
	1e8eA	1	984	-6.89163	-15.1005
	1e8oA	1	1033	-6.94022	-12.5715
	1e8pA	1	832	-6.72383	-5.67781
	1e8rA	1	804	-6.6896	-6.66424
	1e94A	1	933	-6.83841	-12.5472
	1e96B	1	878	-6.77765	-11.2796
	1eal_	1	878	-6.77765	-9.56342
	1eayC	1	775	-6.65286	-8.49687
	1eb6A	1	978	-6.88551	-11.1576
	1ebdC	1	1597	-7.37588	-8.17
	1ec5A	1	1601	-7.37838	-11.4982
	1eca_	1	1039	-6.94601	-18.8465
	1ecmA	1	1245	-7.12689	-15.4539
	1ecsA	1	922	-6.82655	-8.2981
	1ecwA	1	1063	-6.96885	-14.505
	1ed7A	1	821	-6.71052	-5.98414
	1ee6A	1	837	-6.72982	-4.89076
	1ef4A	1	1011	-6.9187	-11.2325
	1ef5A	1	898	-6.80017	-10.1823
	1ef6B	1	841	-6.73459	-13.8236
	1ego_	1	893	-6.79459	-10.4124
	1eh2_	1	1047	-6.95368	-13.9931
	1ehdA	1	881	-6.78106	-4.10768
	1ehrA	1	1085	-6.98934	-8.83586
	1ehxA	1	869	-6.76734	-6.44496
	1eijA	1	1067	-6.97261	-12.5696
	1eiwA	1	984	-6.89163	-15.5491
	1eizA	1	819	-6.70808	-10.8308
	1ej3A	1	889	-6.7901	-16.0743
	1ej5A	1	964	-6.87109	-13.8332
	1ej8A	1	953	-6.85961	-6.91252
	1ejeA	1	918	-6.8222	-10.6554
	1ejfA	1	810	-6.69703	-6.32553
	1ejkA	1	923	-6.82763	-12.4732
	1el0A	1	875	-6.77422	-10.7496
	1elkA	1	719	-6.57786	-14.8619
	1elrA	1	763	-6.63726	-11.8334
	1em9A	1	1103	-7.00579	-17.0385
	1eo0A	1	1006	-6.91374	-11.6575
	1eo6A	1	1041	-6.94794	-10.9796
	1eoqA	1	1083	-6.98749	-14.6413
	1epaA	1	860	-6.75693	-6.21123
	1eptA	1	914	-6.81783	-8.71295
	1eptB	1	886	-6.78672	-10.8359
	1eq1A	1	566	-6.33859	-17.5442
	1eq3A	1	1019	-6.92658	-9.11688
	1eq6A	1	963	-6.87005	-11.1081
	1eqiA	1	865	-6.76273	-7.95594
	1eqkA	1	860	-6.75693	-8.48477
	1es7B	1	945	-6.85118	-8.20204
	1et9A	1	910	-6.81344	-7.73642
	1eteA	1	801	-6.68586	-12.5972
	1ethB	1	1029	-6.93634	-6.62277
	1eu0A	1	1595	-7.37463	-7.96242
	1euiC	1	1037	-6.94409	-6.52185
	1eujA	1	876	-6.77537	-7.94001
	1eumA	1	785	-6.66568	-16.6135
	1ev0A	1	1594	-7.374	-11.6768
	1evhA	1	889	-6.7901	-7.9361
	1ew4A	1	928	-6.83303	-6.43676
	1ew6A	1	800	-6.68461	-14.9587
	1ewxA	1	923	-6.82763	-10.7792
	1ex2A	1	893	-6.79459	-11.738
	1exg_	1	810	-6.69703	-11.2114
	1eyvA	1	853	-6.74876	-17.0719
	1ezgA	1	1469	-7.29234	-5.00077
	1ezvH	1	793	-6.67582	-13.7047
	1f08A	1	897	-6.79906	-12.3898
	1f0zA	1	916	-6.82002	-7.76574
	1f15A	1	850	-6.74524	-12.3299
	1f16A	1	952	-6.85857	-19.7178
	1f1mA	1	606	-6.40688	-15.2915
HRDecoy	1f2nA	1	889	-6.7901	-10.3444
	1f2rI	1	1063	-6.96885	-8.8664
	1f37A	1	951	-6.85751	-10.1736
	1f39A	1	850	-6.74524	-9.60196
	1f3mA	1	1075	-6.98008	-11.7875
	1f3uA	1	1156	-7.05272	-11.5503
	1f3vA	1	987	-6.89467	-12.6743
	1f3yA	1	955	-6.86171	-9.89192
	1f4oA	1	1178	-7.07157	-15.7256
	1f53A	1	769	-6.64509	-5.12764
	1f62A	1	864	-6.76157	-5.24544
	1f8xA	1	1022	-6.92952	-11.4114
	1f94A	1	1580	-7.36518	-6.62595
	1f9aA	1	951	-6.85751	-9.01016
	1fadA	1	1042	-6.9489	-17.3829
	1faoA	1	980	-6.88755	-7.31743
	1fazA	1	1002	-6.90975	-13.1823
	1fb1A	1	972	-6.87936	-14.4163
	1fc3A	1	1078	-6.98286	-16.7328
	1fcdC	1	997	-6.90475	-13.3867
	1fdm_	1	1600	-7.37776	-11.7064
	1fexA	1	1063	-6.96885	-12.107
	1fgp_	1	830	-6.72143	-9.35577
	1fgyA	1	898	-6.80017	-8.08064
	1fhoA	1	812	-6.6995	-8.61277
	1fhs_	1	844	-6.73815	-10.58
	1fi8C	1	873	-6.77194	-7.91848
	1fiqA	1	975	-6.88244	-13.0496
	1fj7A	1	867	-6.76504	-11.6046
	1fjcA	1	994	-6.90174	-9.73252
	1fjlA	1	1215	-7.1025	-11.6362
	1fjrA	1	935	-6.84055	-8.84987
	1fl7B	1	775	-6.65286	-10.0377
	1fleI	1	1601	-7.37838	-6.32141
	1fltX	1	858	-6.7546	-8.2011
	1flx_	1	943	-6.84907	-15.3857
	1fm0D	1	1043	-6.94986	-9.88663
	1fm2A	1	835	-6.72743	-13.976
	1fo5A	1	900	-6.80239	-9.83594
	1fpzA	1	810	-6.69703	-11.5233
	1fqtA	1	825	-6.71538	-7.48457
	1fr3A	1	956	-6.86276	-8.40754
	1fs1A	1	1532	-7.33433	-8.2093
	1fseA	1	1321	-7.18614	-10.1878
	1fsp_	1	725	-6.58617	-11.7278
	1fvaA	1	890	-6.79122	-9.42917
	1fvl_	1	874	-6.77308	-8.02455
	1fvqA	1	901	-6.80351	-8.71974
	1fw9A	1	986	-6.89366	-8.07263
	1fwqA	1	896	-6.79794	-6.37172
	1fx3A	1	989	-6.89669	-13.2539
	1fxkC	1	939	-6.84482	-16.9511
	1fzdA	1	941	-6.84694	-8.64775
	1fznD	1	1144	-7.04229	-13.5851
	1g03A	1	947	-6.8533	-16.7676
	1g10A	1	766	-6.64118	-11.5503
	1g12A	1	912	-6.81564	-12.1965
	1g1cA	1	862	-6.75926	-7.19409
	1g1iA	1	1601	-7.37838	-10.6007
	1g1kA	1	947	-6.8533	-8.2067
	1g25A	1	1061	-6.96697	-9.41947
	1g28A	1	1014	-6.92166	-8.64157
	1g2hA	1	1010	-6.91771	-11.664
	1g2rA	1	860	-6.75693	-10.297
	1g31A	1	989	-6.89669	-11.3924
	1g33A	1	1163	-7.05876	-10.5348
	1g47A	1	946	-6.85224	-9.30749
	1g4fA	1	854	-6.74993	-8.68716
	1g5cA	1	906	-6.80904	-14.042
	1g5vA	1	869	-6.76734	-5.95544
	1g6eA	1	864	-6.76157	-6.26856
	1g6uA	1	1601	-7.37838	-11.9775
	1g6zA	1	1003	-6.91075	-9.18601
	1g7dA	1	888	-6.78897	-11.3217
	1g84A	1	834	-6.72623	-9.35878
	1g8jB	1	840	-6.7334	-8.36674
	1g8qA	1	1086	-6.99026	-13.6981
	1g9oA	1	855	-6.7511	-8.62036
	1g9pA	1	1601	-7.37838	-7.67262
	1gab_	1	1581	-7.36581	-12.6448
	1gakA	1	907	-6.81014	-12.156
	1gatA	1	1055	-6.9613	-9.47341
	1gccA	1	1592	-7.37275	-6.44343
	1gcpA	1	875	-6.77422	-6.36761
	1gd2E	1	1601	-7.37838	-12.4799
	1gd5A	1	631	-6.44731	-11.1092
	1gd8A	1	1177	-7.07072	-12.7595
	1gefA	1	953	-6.85961	-10.431
	1gen_	1	892	-6.79347	-6.737
	1gglA	1	912	-6.81564	-8.62019
	1gh8A	1	905	-6.80793	-8.50209
	1ghc_	1	1032	-6.93925	-11.1605
	1ghj_	1	787	-6.66823	-10.5087
	1ghqB	1	838	-6.73102	-8.4229
	1ghtA	1	872	-6.77079	-9.81083
	1gjzA	1	904	-6.80683	-7.50811
	1gks_	1	1044	-6.95081	-11.0189
	1gky_	1	924	-6.82871	-12.7444
	1gl2A	1	1601	-7.37838	-13.6249
	1gl2B	1	1601	-7.37838	-16.689
HRDecoy	1gl2C	1	1601	-7.37838	-14.2195
	1gl2D	1	1601	-7.37838	-15.6426
	1gl4B	1	776	-6.65415	-8.10853
	1gmeA	1	1008	-6.91572	-11.7191
	1gmmA	1	841	-6.73459	-5.53698
	1gmuA	1	954	-6.86066	-8.87773
	1gnf_	1	842	-6.73578	-7.08586
	1gnyA	1	871	-6.76964	-8.67005
	1go3F	1	1176	-7.06987	-15.1759
	1goa_	1	1016	-6.92363	-10.0945
	1gps_	1	1480	-7.2998	-4.70943
	1gpwB	1	905	-6.80793	-8.36871
	1gpx_	1	981	-6.88857	-10.7675
	1guxB	1	858	-6.7546	-15.4612
	1gxjA	1	976	-6.88346	-14.8691
	1gyfA	1	897	-6.79906	-6.1864
	1gysB	1	1041	-6.94794	-7.76595
	1gyzA	1	1099	-7.00216	-10.8473
	1h4xA	1	866	-6.76388	-7.99875
	1h5pA	1	1030	-6.93731	-10.1393
	1h6hA	1	675	-6.51471	-12.5056
	1h6qA	1	879	-6.77878	-14.2274
	1h75A	1	976	-6.88346	-8.29282
	1h7zA	1	850	-6.74524	-10.6367
	1h8bA	1	1029	-6.93634	-13.9469
	1h8cA	1	916	-6.82002	-8.24676
	1h8mA	1	785	-6.66568	-11.4351
	1h8pA	1	816	-6.70441	-6.18692
	1h8uA	1	842	-6.73578	-6.44555
	1h91A	1	843	-6.73697	-8.89866
	1h97A	1	734	-6.59851	-15.2819
	1h9eA	1	1068	-6.97354	-10.2792
	1h9jA	1	933	-6.83841	-10.0996
	1ha6A	1	937	-6.84268	-11.3052
	1ha8A	1	1099	-7.00216	-9.11366
	1hae_	1	1068	-6.97354	-6.02963
	1hbhB	1	882	-6.78219	-16.5513
	1hbiA	1	794	-6.67708	-15.4404
	1hbkA	1	815	-6.70319	-9.8667
	1hcc_	1	1518	-7.32515	-8.31404
	1hcd_	1	818	-6.70686	-10.4842
	1hcnB	1	816	-6.70441	-11.187
	1hcrA	1	1061	-6.96697	-9.65172
	1hcxA	1	822	-6.71174	-6.91966
	1hd0A	1	873	-6.77194	-6.54538
	1hd2A	1	922	-6.82655	-9.48602
	1hdlA	1	1116	-7.01751	-9.66644
	1hdmA	1	827	-6.7178	-11.671
	1hdn_	1	1039	-6.94601	-7.70079
	1he1A	1	783	-6.66313	-15.171
	1hev_	1	1430	-7.26543	-6.09118
	1hf9A	1	1601	-7.37838	-14.5095
	1hfx_	1	873	-6.77194	-10.2392
	1hgvA	1	1601	-7.37838	-14.0715
	1hgxA	1	889	-6.7901	-9.43822
	1hiaA	1	931	-6.83626	-9.09187
	1hib_	1	877	-6.77651	-8.31282
	1hic_	1	842	-6.73578	-6.68499
	1hj0A	1	1601	-7.37838	-14.9629
	1hjbA	1	1599	-7.37713	-11.6645
	1hjrA	1	898	-6.80017	-13.3842
	1hks_	1	998	-6.90575	-10.9532
	1hlb_	1	1052	-6.95845	-17.2526
	1hlhA	1	1601	-7.37838	-15.8143
	1hli_	1	798	-6.68211	-6.1601
	1hma_	1	1597	-7.37588	-11.3923
	1hnr_	1	1032	-6.93925	-6.41069
	1hp8_	1	1553	-7.34794	-10.6721
	1hpcA	1	913	-6.81674	-9.70835
	1hpwA	1	929	-6.83411	-14.0267
	1hq8A	1	842	-6.73578	-7.64058
	1hqi_	1	921	-6.82546	-12.9896
	1hqmE	1	1153	-7.05012	-13.5891
	1hqz1	1	904	-6.80683	-11.8111
	1hryA	1	1335	-7.19669	-13.7047
	1hs7A	1	1231	-7.11558	-15.1293
	1hssA	1	1083	-6.98749	-12.8095
	1htlA	1	966	-6.87316	-8.33541
	1htlC	1	1601	-7.37838	-10.186
	1htn_	1	911	-6.81454	-11.2807
	1hufA	1	860	-6.75693	-10.0909
	1hurA	1	932	-6.83733	-10.0853
	1hv2A	1	1079	-6.98379	-11.3043
	1hx1B	1	1033	-6.94022	-14.3678
	1hx2A	1	1138	-7.03703	-7.55994
	1hy9A	1	1601	-7.37838	-6.24015
	1hykA	1	1601	-7.37838	-8.38194
	1hymA	1	932	-6.83733	-11.9165
	1hywA	1	1020	-6.92756	-11.5276
	1hzeA	1	942	-6.84801	-8.23108
	1hzmA	1	887	-6.78784	-12.0352
	1i0rA	1	978	-6.88551	-8.64293
	1i16_	1	910	-6.81344	-13.3668
	1i17A	1	1043	-6.94986	-11.0041
	1i1jA	1	931	-6.83626	-6.00956
	1i1rB	1	899	-6.80128	-15.3604
	1i27A	1	1175	-7.06902	-8.07378
	1i2tA	1	1258	-7.13728	-15.1067
	1i35A	1	933	-6.83841	-11.4699
	1i39A	1	986	-6.89366	-14.5055
HRDecoy	1i3qK	1	924	-6.82871	-12.2292
	1i3qL	1	1078	-6.98286	-8.08427
	1i4sA	1	785	-6.66568	-15.5442
	1i58A	1	936	-6.84162	-13.6095
	1i5hW	1	1011	-6.9187	-7.01298
	1i5jA	1	896	-6.79794	-12.0617
	1i6wA	1	772	-6.64898	-9.13635
	1i7kA	1	916	-6.82002	-12.0391
	1i81A	1	827	-6.7178	-6.79371
	1i82A	1	882	-6.78219	-7.85845
	1i85A	1	808	-6.69456	-7.27086
	1i9dA	1	964	-6.87109	-11.1218
	1iaf_	1	864	-6.76157	-10.2102
	1iapA	1	885	-6.78559	-16.3149
	1iazA	1	899	-6.80128	-7.95136
	1iba_	1	858	-6.7546	-8.73013
	1ibxB	1	1085	-6.98934	-11.5507
	1ibyA	1	894	-6.79571	-6.06915
	1icfA	1	1072	-6.97728	-12.3186
	1icfI	1	1220	-7.10661	-7.1972
	1ichA	1	1046	-6.95273	-13.559
	1id0A	1	1007	-6.91473	-10.0879
	1id1A	1	943	-6.84907	-11.9949
	1idrA	1	813	-6.70073	-16.7549
	1idy_	1	1099	-7.00216	-10.7014
	1ie5A	1	826	-6.71659	-6.51425
	1ifm_	1	1601	-7.37838	-16.8841
	1ifp_	1	1601	-7.37838	-15.9102
	1igqA	1	896	-6.79794	-6.32268
	1ihjA	1	898	-6.80017	-8.05333
	1ihkA	1	896	-6.79794	-8.02597
	1ihvA	1	868	-6.76619	-6.45761
	1iioA	1	1197	-7.08757	-10.6478
	1ijaA	1	926	-6.83087	-10.5638
	1ijtA	1	908	-6.81124	-5.92189
	1ijxA	1	777	-6.65544	-14.7797
	1ikoP	1	846	-6.74052	-7.00841
	1il7_	1	840	-6.7334	-17.7922
	1ilm2	1	907	-6.81014	-15.1359
	1ilmA	1	1037	-6.94409	-4.68483
	1iloA	1	955	-6.86171	-8.12788
	1ilr1	1	885	-6.78559	-8.96258
	1ilwA	1	880	-6.77992	-8.30271
	1im3D	1	791	-6.6733	-7.36952
	1imoA	1	976	-6.88346	-9.52253
	1imt_	1	899	-6.80128	-6.7354
	1imuA	1	954	-6.86066	-11.9061
	1ina_	1	1601	-7.37838	-5.32482
	1iooA	1	856	-6.75227	-11.7812
	1ip9A	1	959	-6.86589	-7.31549
	1iq3A	1	1111	-7.01302	-16.2763
	1iq4A	1	891	-6.79234	-12.3708
	1iqqA	1	890	-6.79122	-11.0013
	1iqzA	1	938	-6.84375	-10.1709
	1irjA	1	1080	-6.98472	-12.4957
	1irsA	1	901	-6.80351	-9.51224
	1isuA	1	845	-6.73934	-7.33605
	1ita_	1	858	-6.7546	-7.62721
	1ithA	1	858	-6.7546	-16.0269
	1itpA	1	741	-6.608	-10.246
	1j5eJ	1	807	-6.69332	-8.4593
	1j5eK	1	948	-6.85435	-8.52824
	1j5eN	1	1567	-7.35692	-7.83543
	1j5eP	1	975	-6.88244	-0.00927864
	1j75A	1	1080	-6.98472	-9.06393
	1j77A	1	680	-6.52209	-15.589
	1j7qA	1	1181	-7.07412	-12.0026
	1j8kA	1	845	-6.73934	-8.97096
	1j90A	1	960	-6.86693	-12.0665
	1j98A	1	906	-6.80904	-10.5205
	1jacA	1	880	-6.77992	-6.00645
	1jajA	1	1006	-6.91374	-11.7243
	1jb0C	1	945	-6.85118	-8.88142
	1jb0J	1	1601	-7.37838	-12.4319
	1jb3A	1	892	-6.79347	-9.56967
	1jbgA	1	980	-6.88755	-13.7115
	1jbiA	1	913	-6.81674	-7.4412
	1jbjA	1	749	-6.61874	-10.7124
	1jer_	1	852	-6.74759	-9.03807
	1jf8A	1	873	-6.77194	-10.2498
	1jfmA	1	973	-6.88038	-14.0467
	1jfuA	1	967	-6.8742	-11.6154
	1jg5A	1	836	-6.72863	-8.60288
	1jgkA	1	1600	-7.37776	-8.17152
	1jgsA	1	1040	-6.94698	-17.6881
	1jh3A	1	945	-6.85118	-8.95398
	1jh5A	1	858	-6.7546	-8.81241
	1jhcA	1	852	-6.74759	-8.30286
	1jhgA	1	966	-6.87316	-17.8383
	1jhjA	1	894	-6.79571	-7.7905
	1ji8A	1	899	-6.80128	-14.3593
	1jidA	1	997	-6.90475	-8.8739
	1jjdA	1	1469	-7.29234	-5.27756
	1jjrA	1	1087	-6.99118	-8.79676
	1jkeA	1	741	-6.608	-8.93766
	1jkgA	1	856	-6.75227	-11.7574
	1jli_	1	955	-6.86171	-14.2367
	1jm7A	1	1163	-7.05876	-11.7117
	1jm7B	1	1107	-7.00941	-14.3768
	1jmvA	1	890	-6.79122	-12.8044
HRDecoy	1jpyA	1	848	-6.74288	-11.689
	1jq4A	1	971	-6.87833	-10.9547
	1jr5A	1	1055	-6.9613	-12.8792
	1jr8A	1	974	-6.88141	-14.6186
	1jrhI	1	780	-6.65929	-8.53043
	1jrkA	1	967	-6.8742	-10.4705
	1jrmA	1	943	-6.84907	-7.1944
	1jruA	1	884	-6.78446	-10.9702
	1jsbA	1	896	-6.79794	-7.6609
	1jt6B	1	953	-6.85961	-17.066
	1jt8A	1	849	-6.74406	-10.8918
	1jtgB	1	1111	-7.01302	-8.1505
	1jtzX	1	815	-6.70319	-8.28592
	1junA	1	1601	-7.37838	-13.4853
	1jw2A	1	1162	-7.0579	-14.6575
	1jw3A	1	847	-6.7417	-9.88448
	1jwoA	1	890	-6.79122	-8.77267
	1jwwA	1	892	-6.79347	-9.64068
	1jy2N	1	1587	-7.3696	-11.2516
	1jy2O	1	1601	-7.37838	-13.5598
	1jy2P	1	1601	-7.37838	-12.9162
	1jy8A	1	858	-6.7546	-11.2004
	1jygA	1	1002	-6.90975	-9.04305
	1k0sA	1	878	-6.77765	-11.8679
	1k13A	1	874	-6.77308	-7.93759
	1k1gA	1	1023	-6.93049	-13.0517
	1k1vA	1	1599	-7.37713	-9.13937
	1k3bA	1	828	-6.71901	-6.0932
	1k3bB	1	1005	-6.91274	-13.2215
	1k3bC	1	786	-6.66696	-9.0106
	1k3kA	1	892	-6.79347	-17.4758
	1k4uS	1	770	-6.64639	-7.98393
	1k5wA	1	889	-6.7901	-7.81257
	1k8bA	1	1601	-7.37838	-7.85003
	1k8hA	1	1005	-6.91274	-11.5629
	1k8kE	1	989	-6.89669	-11.2507
	1k8kF	1	929	-6.83411	-14.7651
	1k8mA	1	807	-6.69332	-9.43015
	1k99A	1	1231	-7.11558	-13.6395
	1k9iA	1	863	-6.76041	-8.05032
	1kacA	1	854	-6.74993	-9.72264
	1kacB	1	853	-6.74876	-5.77316
	1kafA	1	909	-6.81235	-8.38448
	1kb5B	1	836	-6.72863	-7.98385
	1kbeA	1	1600	-7.37776	-8.3823
	1kdxA	1	1080	-6.98472	-12.1035
	1kg0C	1	912	-6.81564	-10.1907
	1khhA	1	874	-6.77308	-12.1952
	1khmA	1	888	-6.78897	-12.8698
	1kid_	1	1022	-6.92952	-12.6505
	1kigI	1	880	-6.77992	-5.05637
	1kilE	1	1601	-7.37838	-8.97769
	1kj6A	1	1355	-7.21156	-7.02555
	1kjc_	1	836	-6.72863	-7.30306
	1kjkA	1	1311	-7.17855	-10.0389
	1klaA	1	882	-6.78219	-12.6436
	1kncA	1	789	-6.67077	-16.0633
	1kp6A	1	911	-6.81454	-7.47084
	1kpsB	1	618	-6.42649	-15.6619
	1kptA	1	961	-6.86797	-8.53043
	1kq5A	1	794	-6.67708	-6.23479
	1kqaA	1	901	-6.80351	-9.69338
	1kr7A	1	777	-6.65544	-13.8486
	1krs_	1	902	-6.80461	-10.3638
	1ksr_	1	836	-6.72863	-6.68373
	1ktzB	1	854	-6.74993	-7.68377
	1kuh_	1	873	-6.77194	-7.55387
	1kwaA	1	965	-6.87213	-6.73991
	1kxa_	1	786	-6.66696	-7.40954
	1kxlA	1	803	-6.68835	-14.4425
	1kzuA	1	1597	-7.37588	-15.1617
	1kzuB	1	1601	-7.37838	-14.1151
	1l0oA	1	997	-6.90475	-11.2463
	1l0vD	1	1122	-7.02287	-18.4159
	1l3eB	1	921	-6.82546	-16.2562
	1l3yA	1	1553	-7.34794	-6.02727
	1l8cB	1	1282	-7.15618	-11.5418
	1lab_	1	853	-6.74876	-12.4187
	1lbnA	1	807	-6.69332	-19.1705
	1lcl_	1	957	-6.8638	-7.21165
	1lcqA	1	826	-6.71659	-15.2709
	1lddA	1	1145	-7.04316	-10.7266
	1lea_	1	1078	-6.98286	-8.88864
	1lfb_	1	1115	-7.01661	-10.6052
	1lgbC	1	969	-6.87626	-9.12182
	1lghB	1	1601	-7.37838	-16.0159
	1lgjA	1	829	-6.72022	-16.8888
	1lgoA	1	922	-6.82655	-17.4668
	1lgzA	1	1257	-7.13648	-14.1645
	1lih_	1	1009	-6.91672	-19.2982
	1lis_	1	783	-6.66313	-12.3682
	1lit_	1	876	-6.77537	-5.28757
	1ljaA	1	638	-6.45834	-16.8464
	1ljcA	1	976	-6.88346	-17.5664
	1lktA	1	899	-6.80128	-8.59237
	1lliA	1	831	-6.72263	-5.26381
	1ln4A	1	974	-6.88141	-10.3889
	1lre_	1	843	-6.73697	-12.5575
	1lt0A	1	909	-6.81235	-10.6465
	1lut_	1	821	-6.71052	-7.51497
HRDecoy	1ly7A	1	1035	-6.94216	-9.10437
	1lyaA	1	828	-6.71901	-8.77201
	1mai_	1	1037	-6.94409	-8.04411
	1mba_	1	863	-6.76041	-16.3618
	1mbg_	1	1031	-6.93828	-8.34527
	1mdc_	1	858	-6.7546	-7.81476
	1mdyA	1	1283	-7.15696	-13.0126
	1mek_	1	955	-6.86171	-13.3139
	1mgtA	1	1029	-6.93634	-11.9168
	1mhdA	1	948	-6.85435	-8.39987
	1mil_	1	946	-6.85224	-8.04263
	1mkaA	1	905	-6.80793	-8.24189
	1mkcA	1	1599	-7.37713	-6.23838
	1mknA	1	1228	-7.11314	-6.76482
	1mkp_	1	782	-6.66185	-10.3063
	1mlpA	1	1601	-7.37838	-15.6309
	1mnl_	1	898	-6.80017	-8.69388
	1mnmA	1	1320	-7.18539	-11.6073
	1mntA	1	1100	-7.00307	-8.41108
	1mof_	1	1601	-7.37838	-12.7802
	1msbA	1	791	-6.6733	-8.57123
	1mspA	1	920	-6.82437	-8.88989
	1mt2_	1	1069	-6.97448	-11.1647
	1mugA	1	897	-6.79906	-10.1364
	1mup_	1	883	-6.78333	-7.76468
	1mwpA	1	833	-6.72503	-8.12093
	1myo_	1	1014	-6.92166	-14.3492
	1n0jA	1	859	-6.75577	-13.5615
	1n5wA	1	1099	-7.00216	-13.0315
	1n72A	1	742	-6.60935	-13.0286
	1nbcA	1	814	-6.70196	-6.27418
	1ncg_	1	907	-6.81014	-9.06057
	1ncs_	1	859	-6.75577	-8.37827
	1nct_	1	833	-6.72503	-8.28146
	1ndoB	1	652	-6.48004	-11.4602
	1neq_	1	1039	-6.94601	-10.9915
	1new_	1	913	-6.81674	-8.58771
	1nkl_	1	1235	-7.11883	-13.734
	1nksA	1	849	-6.74406	-13.0055
	1nox_	1	1022	-6.92952	-13.5163
	1np1A	1	899	-6.80128	-10.065
	1npsA	1	859	-6.75577	-7.14925
	1o7bT	1	932	-6.83733	-6.00404
	1occE	1	527	-6.2672	-14.5457
	1occH	1	886	-6.78672	-11.6668
	1occJ	1	1572	-7.3601	-12.9169
	1occL	1	1601	-7.37838	-10.3584
	1occM	1	1601	-7.37838	-12.9766
	1odd_	1	970	-6.8773	-7.89864
	1olgA	1	1601	-7.37838	-10.2195
	1otgA	1	931	-6.83626	-11.1219
	1pauA	1	847	-6.7417	-9.4807
	1pauB	1	1077	-6.98193	-9.30112
	1pbwA	1	928	-6.83303	-17.1585
	1pcfA	1	1565	-7.35564	-6.3382
	1pcp_	1	824	-6.71417	-11.6538
	1pdc_	1	855	-6.7511	-6.15416
	1pdkB	1	963	-6.87005	-8.69751
	1perL	1	1133	-7.03262	-12.7439
	1pfsA	1	860	-6.75693	-5.92108
	1pft_	1	1587	-7.3696	-10.2578
	1pht_	1	990	-6.8977	-6.08954
	1pih_	1	868	-6.76619	-6.16023
	1plfA	1	900	-6.80239	-7.75403
	1pnbB	1	1114	-7.01571	-13.0032
	1poc_	1	1051	-6.9575	-9.15668
	1ptq_	1	1038	-6.94505	-6.17244
	1pviA	1	1155	-7.05186	-12.4609
	1pytA	1	586	-6.37332	-8.16911
	1qavA	1	895	-6.79682	-7.03132
	1qb2A	1	1165	-7.06048	-15.9287
	1qbjA	1	1074	-6.97915	-8.45829
	1qckA	1	1180	-7.07327	-12.7172
	1qduB	1	1072	-6.97728	-10.5005
	1qe2A	1	693	-6.54103	-12.5659
	1qftA	1	909	-6.81235	-9.78507
	1qgeE	1	1195	-7.0859	-12.5688
	1qhhC	1	1229	-7.11396	-16.4674
	1qhhD	1	974	-6.88141	-9.97735
	1qhqA	1	941	-6.84694	-8.22651
	1qj8A	1	867	-6.76504	-8.65045
	1qjtA	1	1067	-6.97261	-12.7301
	1qjzA	1	918	-6.8222	-12.1831
	1qkfA	1	961	-6.86797	-6.8907
	1qkkA	1	726	-6.58755	-12.8039
	1qlcA	1	792	-6.67456	-8.17764
	1qleD	1	1601	-7.37838	-14.9546
	1qmoA	1	812	-6.6995	-11.5845
	1qmoE	1	924	-6.82871	-10.5263
	1qmtA	1	886	-6.78672	-9.07602
	1qmyA	1	1021	-6.92854	-9.38137
	1qojA	1	1601	-7.37838	-10.2819
	1qpmA	1	938	-6.84375	-11.4073
	1qq2A	1	846	-6.74052	-11.1448
	1qqhA	1	897	-6.79906	-8.10049
	1qqvA	1	998	-6.90575	-11.5232
	1qqzA	1	973	-6.88038	-13.1002
	1qsdA	1	1219	-7.10579	-15.9964
	1qt2A	1	960	-6.86693	-11.3843
	1qu0A	1	820	-6.7093	-8.29186
HRDecoy	1regX	1	680	-6.52209	-9.16104
	1rie_	1	825	-6.71538	-9.1896
	1rmd_	1	975	-6.88244	-12.7111
	1rof_	1	907	-6.81014	-10.5326
	1rrpB	1	933	-6.83841	-9.30258
	1rstB	1	831	-6.72263	-7.75347
	1rypK	1	850	-6.74524	-12.5652
	1sceA	1	1001	-6.90875	-9.72328
	1scjB	1	792	-6.67456	-7.93828
	1scmA	1	1552	-7.3473	-11.489
	1semA	1	858	-6.7546	-5.98336
	1sfe_	1	983	-6.89061	-11.6058
	1shsA	1	889	-6.7901	-8.74219
	1skz_	1	893	-6.79459	-7.53971
	1smpI	1	910	-6.81344	-6.8663
	1smtA	1	959	-6.86589	-13.6232
	1smvA	1	938	-6.84375	-12.9701
	1sra_	1	873	-6.77194	-14.4868
	1ssr_	1	969	-6.87626	-4.05402
	1std_	1	760	-6.63332	-7.40752
	1stmA	1	887	-6.78784	-10.0939
	1svq_	1	980	-6.88755	-11.4701
	1tafA	1	1246	-7.12769	-14.5274
	1tafB	1	1583	-7.36708	-12.01
	1tbi_	1	825	-6.71538	-6.50991
	1ten_	1	791	-6.6733	-6.52075
	1tfe_	1	1070	-6.97541	-13.9386
	1tfi_	1	1392	-7.2385	-5.91067
	1thx_	1	872	-6.77079	-11.764
	1tih_	1	1580	-7.36518	-7.60932
	1tiiD	1	865	-6.76273	-8.33463
	1tit_	1	852	-6.74759	-7.91747
	1tle_	1	892	-6.79347	-7.91437
	1tlk_	1	891	-6.79234	-8.81139
	1tmy_	1	759	-6.632	-12.1958
	1tnrA	1	844	-6.73815	-8.57335
	1trlA	1	1240	-7.12287	-11.2035
	1tsrA	1	785	-6.66568	-9.42258
	1tul_	1	868	-6.76619	-7.03929
	1vcbA	1	981	-6.88857	-9.64605
	1vcbC	1	876	-6.77537	-9.84152
	1vdfA	1	1601	-7.37838	-15.5998
	1vdrA	1	747	-6.61607	-9.21228
	1vfyA	1	1027	-6.9344	-6.7053
	1vgh_	1	1601	-7.37838	-5.87954
	1vhh_	1	862	-6.75926	-8.49099
	1vhrA	1	1027	-6.9344	-10.018
	1vie_	1	1024	-6.93147	-6.72813
	1vig_	1	889	-6.7901	-9.47986
	1vmpA	1	861	-6.75809	-8.48573
	1vpu_	1	887	-6.78784	-10.389
	1wkt_	1	846	-6.74052	-6.45762
	1xbd_	1	865	-6.76273	-9.37438
	1xbrA	1	1005	-6.91274	-10.9256
	1xdtR	1	1601	-7.37838	-6.16312
	1xer_	1	844	-6.73815	-9.49747
	1xnaA	1	900	-6.80239	-8.51825
	1ycqA	1	1051	-6.9575	-9.83312
	1ycsB	1	884	-6.78446	-10.9312
	1yprA	1	930	-6.83518	-11.3083
	1ytfB	1	1601	-7.37838	-13.2103
	1yuf_	1	1601	-7.37838	-8.52195
	1yuiA	1	1584	-7.36771	-8.8231
	1zaq_	1	1601	-7.37838	-9.72715
	2a3dA	1	747	-6.61607	-14.4803
	2aacA	1	935	-6.84055	-8.1449
	2afpA	1	869	-6.76734	-13.2188
	2alp_	1	857	-6.75344	-8.82902
	2apd_	1	881	-6.78106	-8.7625
	2bn2A	1	963	-6.87005	-8.06563
	2bopA	1	692	-6.53959	-10.7489
	2cbp_	1	895	-6.79682	-6.50609
	2ccyA	1	954	-6.86066	-16.8867
	2cuaA	1	944	-6.85013	-5.74075
	2drpA	1	1601	-7.37838	-7.60893
	2ech_	1	1579	-7.36455	-4.14172
	2eipA	1	826	-6.71659	-3.24542
	2end_	1	912	-6.81564	-11.6661
	2ezh_	1	1181	-7.07412	-13.696
	2ezk_	1	1207	-7.09589	-14.4167
	2ezm_	1	909	-6.81235	-8.57378
	2fnbA	1	835	-6.72743	-8.49152
	2hdcA	1	1189	-7.08087	-12.4251
	2hid_	1	997	-6.90475	-11.641
	2hppP	1	810	-6.69703	-5.73118
	2hrvA	1	869	-6.76734	-8.96887
	2ifeA	1	908	-6.81124	-7.41148
	2ifo_	1	1601	-7.37838	-15.3448
	2madL	1	858	-6.7546	-7.82503
	2mtaC	1	1100	-7.00307	-12.1389
	2ncm_	1	853	-6.74876	-7.34057
	2pf1_	1	850	-6.74524	-9.62676
	2pjrB	1	962	-6.86901	-10.742
	2pldA	1	985	-6.89264	-12.2108
	2pna_	1	992	-6.89972	-11.3907
	2pth_	1	970	-6.8773	-11.0958
	2sas_	1	959	-6.86589	-14.0442
	2scpA	1	910	-6.81344	-15.0657
	2sicI	1	896	-6.79794	-10.574
	2sob_	1	823	-6.71296	-8.72532
	2stv_	1	839	-6.73221	-9.20358
	2u1a_	1	711	-6.56667	-10.6328
	2u2fA	1	830	-6.72143	-11.1937
	351c_	1	1177	-7.07072	-14.5186
	3caoA	1	958	-6.86485	-12.8969
	3crd_	1	962	-6.86901	-14.7852
	3eipA	1	1034	-6.94119	-6.8575
	3itr_	1	899	-6.80128	-12.7553
	3kvt_	1	931	-6.83626	-7.31183
	3lriA	1	1038	-6.94505	-11.6642
	3monA	1	1600	-7.37776	-4.93405
	3ncmA	1	866	-6.76388	-6.29888

## Sheet: 4state_reduced
PDB id	Rank	Number of folds	Pe	ZScore
1CTF	1	630	-6.44572	-8.46904	0.0542802
1R69	1	676	-6.51619	-6.65839	-0.0161931
1SN3	1	660	-6.49224	-6.45761	0.00776016
2CRO	1	673	-6.51175	-7.6107	-0.0117453
3ICB	1	654	-6.48311	-8.27167	0.0168926
4PTI	1	676	-6.51619	-5.73979	-0.0161931
4RXN	1	676	-6.51619	-5.77687	-0.0161931
			-6.49734

## Sheet: fisa
PDB id	Rank	Number of folds	Pe	ZScore
1bg8-A	165	1200	-1.98413	-1.04205
1bl0	156	972	-1.8295	-0.975448
1eh2	4	2413	-6.40233	-2.69647
1jwe	828	1407	-0.530202	0.223525
l30	552	1401	-0.931394	-0.366347
smd3	768	1200	-0.446287	0.252353

## Sheet: hg_structal
PDB id	Rank	Number of folds	Pe	ZScore
1ASH	1	30	-3.4012	-14.1977
1BAB-B	1	30	-3.4012	-19.8846
1COL-A	1	30	-3.4012	-11.0763
1CPC-A	1	30	-3.4012	-23.5272
1ECD	1	30	-3.4012	-23.1288
1EMY	1	30	-3.4012	-12.9213
1FLP	1	30	-3.4012	-19.6162
2GDM	1	30	-3.4012	-15.2962
1HBG	1	30	-3.4012	-1.66113
1HBH-A	1	30	-3.4012	-16.3253
1HBH-B	1	30	-3.4012	-19.9436
1HDA-A	1	30	-3.4012	-22.4511
1HDA-B	1	30	-3.4012	-1.17327
1HLB	1	30	-3.4012	-0.587183
1HLM	1	30	-3.4012	-0.520261
1HSY	1	30	-3.4012	-0.649572
1ITH-A	1	30	-3.4012	-0.33253
1LHT	1	30	-3.4012	-0.697938
1MBA	1	30	-3.4012	-0.486516
1MBS	1	30	-3.4012	-0.988791
1MYG-A	1	30	-3.4012	-0.604091
1MYJ-A	1	30	-3.4012	-0.592255
1MYT	1	30	-3.4012	-0.488754
2DHB-A	1	30	-3.4012	-0.698582
2DHB-B	1	30	-3.4012	-17.6613
2LHB	1	30	-3.4012	-0.291497
2PGH-A	1	30	-3.4012	-15.6125
2PGH-B	1	30	-3.4012	-2.04081
4SDH-A	1	30	-3.4012	-3.10705

## Sheet: ig_structal
PDB id	Rank	Number of folds	Pe	ZScore
1ACY	1	61	-4.11087	-25.5493
1BAF	1	61	-4.11087	-33.5434
1BBD	1	61	-4.11087	-35.9765
1BBJ	1	61	-4.11087	-31.4374
1DBB	1	61	-4.11087	-29.2192
1DFB	1	61	-4.11087	-31.707
1DVF	1	61	-4.11087	-27.2553
1EAP	1	61	-4.11087	-28.3026
1FAI	1	61	-4.11087	-30.187
1FBI	1	61	-4.11087	-34.7021
1FGV	1	61	-4.11087	-29.8778
1FIG	1	61	-4.11087	-30.4812
1FLR	1	61	-4.11087	-27.7239
1FOR	1	61	-4.11087	-28.9975
1FPT	1	61	-4.11087	-27.8826
1FRG	1	61	-4.11087	-28.8754
1FVC	1	61	-4.11087	-25.2053
1FVD	1	61	-4.11087	-28.2413
1GAF	1	61	-4.11087	-33.128
1GGI	1	61	-4.11087	-38.0255
1GIG	1	61	-4.11087	-32.0707
1HIL	1	61	-4.11087	-28.4115
1HKL	1	61	-4.11087	-36.0318
1IAI	1	61	-4.11087	-29.1222
1IBG	1	61	-4.11087	-30.6965
1IGC	1	61	-4.11087	-28.9009
1IGF	1	61	-4.11087	-34.4496
1IGI	1	61	-4.11087	-28.4572
1IGM	1	61	-4.11087	-33.6196
1IKF	1	61	-4.11087	-29.7116
1IND	1	61	-4.11087	-34.5505
1JEL	1	61	-4.11087	-32.8881
1JHL	1	61	-4.11087	-26.5032
1KEM	1	61	-4.11087	-37.0428
1MAM	1	61	-4.11087	-33.016
1MCP	1	61	-4.11087	-26.6813
1MFA	1	61	-4.11087	-18.3685
1MLB	1	61	-4.11087	-34.9128
1MRD	1	61	-4.11087	-29.7953
1NBV	1	61	-4.11087	-35.7875
1NCB	1	61	-4.11087	-26.2321
1NGQ	1	61	-4.11087	-32.4558
1NMB	1	61	-4.11087	-28.2125
1NSN	1	61	-4.11087	-37.0937
1OPG	1	61	-4.11087	-26.1633
1PLG	1	61	-4.11087	-31.7051
1RMF	1	61	-4.11087	-33.0898
1TET	1	61	-4.11087	-28.7986
1UCB	1	61	-4.11087	-38.9321
1VFA	1	61	-4.11087	-26.2407
1VGE	1	61	-4.11087	-27.2194
1YUH	1	61	-4.11087	-29.5767
2CGR	1	61	-4.11087	-29.4549
2FB4	1	61	-4.11087	-35.2842
2FBJ	1	61	-4.11087	-35.4582
2GFB	1	61	-4.11087	-27.2952
3HFL	1	61	-4.11087	-35.4939
3HFM	1	61	-4.11087	-43.0509
6FAB	1	61	-4.11087	-32.0889
7FAB	1	61	-4.11087	-32.3794
8FAB	1	61	-4.11087	-30.6989

## Sheet: ig_structal_hires
PDB id	Rank	Number of folds	Pe	ZScore
1DVF	1	20	-2.99573	-15.8884
1FGV	1	20	-2.99573	-20.0371
1FLR	1	20	-2.99573	-19.4024
1FVC	1	20	-2.99573	-22.0474
1GAF	1	20	-2.99573	-15.3651
1HIL	1	20	-2.99573	-14.5257
1IND	1	20	-2.99573	-22.8043
1KEM	1	20	-2.99573	-22.3224
1MFA	1	20	-2.99573	-12.5986
1MLB	1	20	-2.99573	-17.849
1NBV	1	20	-2.99573	-18.9889
1OPG	1	20	-2.99573	-19.6879
1VFA	1	20	-2.99573	-12.4693
1VGE	1	20	-2.99573	-22.1949
2CGR	1	20	-2.99573	-19.897
2FB4	1	20	-2.99573	-20.5295
2FBJ	1	20	-2.99573	-21.56
6FAB	1	20	-2.99573	-17.3136
7FAB	1	20	-2.99573	-21.0623
8FAB	1	20	-2.99573	-17.9698

## Sheet: lmds
PDB id	Rank	Number of folds	Pe	ZScore
1BBA	1	501	-6.21661	-27.6032
1CTF	1	496	-6.20658	-26.7233
1DTK	1	216	-5.37528	-10.1999
1IGD	1	501	-6.21661	-12.3312
1FC2	1	501	-6.21661	-19.1823
1SHF-A	1	437	-6.07993	-10.9515
2CRO	1	501	-6.21661	-20.9167
2OVO	1	348	-5.8522	-13.7403
4PTI	1	344	-5.84064	-11.2394
			-6.02456	-16.9875

## Sheet: semfold
PDB id	Rank	Number of folds	Pe	ZScore
1CTF	1	11402	-9.34154	-24.9915
1EH2	1	11440	-9.34487	-22.4347
1NKL_R	1	11662	-9.36409	-3.56753
1KHM	1	10540	-9.26293	-15.7642
1PGB	1	11282	-9.33096	-10.9001
1E68	1	11361	-9.33794	-15.6361

[truncated: 4 more sheets: vhp_mcmd, DecoysForMMPBSA, HRDecoy, Rosetta_TSai]
